# Supplementary material for: TERT promoter mutations and monoallelic activation of TERT in cancer
Source: Oncogenesis. 2015 Dec 14;4(12):e176–. doi: 10.1038/oncsis.2015.39 (PMC4688396; doi:10.1038/oncsis.2015.39)
Supplement: Supplementary Table 1 [file oncsis201539x6.xlsx]

## Sheet: TERT_Suppl_Table1C
CCLE_ID	Chromosome	Position	Reference_allele	Alternate_allele	DNA_ref_cnt	DNA_alt_cnt	DNA_alt_fraction	RNA_ref_cnt	RNA_alt_cnt	RNA_alt_fraction	DNA_total_reads	RNA_total_reads	Fisher_pval	Allelic_ratio	MAE (0 = biallelic expression, 1 = monoallelic expression)	TERT_promoter_status
22RV1_PROSTATE	5	1253744	G	A	17	17	0.5	11	18	0.62069	34	29	0.446551	1.63636	0	wildtype
22RV1_PROSTATE	5	1255520	G	A	16	23	0.589744	40	26	0.393939	39	66	0.068752	2.21154	0	wildtype
22RV1_PROSTATE	5	1294086	C	T	10	19	0.655172	3	7	0.7	29	10	1	1.22807	0	wildtype
5637_URINARY_TRACT	5	1255520	G	A	26	24	0.48	0	10	1	50	10	0.003219	Inf	1	5.1295228.C.T
A204_SOFT_TISSUE	5	1294086	C	T	22	16	0.421053	2	6	0.75	38	8	0.127833	4.125	0	wildtype
A2058_SKIN	5	1253744	G	A	11	27	0.710526	0	94	1	38	94	0	Inf	1	5.1295228.C.T
A2058_SKIN	5	1253918	C	T	22	18	0.45	123	2	0.016	40	125	0	50.3182	1	5.1295228.C.T
A2780_OVARY	5	1253780	G	A	22	22	0.5	22	31	0.584906	44	53	0.420818	2.81818	0	wildtype
A375_SKIN	5	1282588	G	A	17	23	0.575	0	9	1	40	9	0.0187384	Inf	1	5.1295250.C.T
A549_LUNG	5	1253744	G	A	48	21	0.304348	11	7	0.388889	69	18	0.574016	0.6875	0	wildtype
A549_LUNG	5	1254594	C	T	37	22	0.372881	10	9	0.473684	59	19	0.590625	0.660661	0	wildtype
AN3CA_ENDOMETRIUM	5	1253744	G	A	11	28	0.717949	0	12	1	39	12	0.047829	Inf	0	wildtype
C2BBE1_LARGE_INTESTINE	5	1255520	G	A	40	16	0.285714	16	2	0.111111	56	18	0.207573	3.2	0	wildtype
CAL27_UPPER_AERODIGESTIVE_TRACT	5	1255520	G	A	22	19	0.463415	1	10	0.909091	41	11	0.014264	11.5789	1	5.1295228.C.T
CAL51_BREAST	5	1253918	C	T	13	14	0.518519	9	1	0.1	27	10	0.027869	9.69231	0	wildtype
COLO668_LUNG	5	1253744	G	A	32	23	0.418182	17	21	0.552632	55	38	0.213858	1.71867	0	wildtype
DAOY_CENTRAL_NERVOUS_SYSTEM	5	1253744	G	A	16	18	0.529412	0	32	1	34	32	3e-06	Inf	1	5.1295228.C.T
DB_HAEMATOPOIETIC_AND_LYMPHOID_TISSUE	5	1294086	C	T	23	27	0.54	7	7	0.5	50	14	1	0.851852	0	wildtype
DMS114_LUNG	5	1253744	G	A	24	11	0.314286	49	27	0.355263	35	76	0.829889	0.83179	0	wildtype
DMS114_LUNG	5	1293767	G	A	28	26	0.481481	27	7	0.205882	54	34	0.012644	3.58163	0	wildtype
DMS53_LUNG	5	1294665	G	C	26	18	0.409091	30	4	0.117647	44	34	0.0053388	0.192593	0	wildtype
G402_SOFT_TISSUE	5	1294086	C	T	16	20	0.555556	11	2	0.153846	36	13	0.021216	6.875	0	wildtype
GB1_CENTRAL_NERVOUS_SYSTEM	5	1255520	G	A	14	38	0.730769	0	12	1	52	12	0.053932	Inf	1	5.1295228.C.T
GCIY_STOMACH	5	1294086	C	T	24	12	0.333333	8	0	0	36	8	0.084244	Inf	1	wildtype
GP2D_LARGE_INTESTINE	5	1253744	G	A	14	18	0.5625	5	18	0.782609	32	23	0.149992	2.8	0	wildtype
GP2D_LARGE_INTESTINE	5	1294086	C	T	13	26	0.666667	8	6	0.428571	39	14	0.201733	2.66667	0	wildtype
HCC15_LUNG	5	1253744	G	A	24	23	0.489362	3	8	0.727273	47	11	0.192655	2.78261	0	wildtype
HCC202_BREAST	5	1253744	G	A	23	17	0.425	9	1	0.1	40	10	0.073065	6.65217	0	wildtype
HCC33_LUNG	5	1253744	G	A	26	9	0.257143	25	13	0.342105	35	38	0.456473	0.66568	0	wildtype
HCC44_LUNG	5	1253744	G	A	63	90	0.588235	0	35	1	153	35	0	Inf	1	5.1295228.C.A
HCC44_LUNG	5	1254594	C	T	67	94	0.583851	2	40	0.952381	161	42	1e-06	14.2553	1	5.1295228.C.A
HCT116_LARGE_INTESTINE	5	1293551	C	T	32	28	0.466667	4	5	0.555556	60	9	0.727793	1.42857	0	wildtype
HEPG2_LIVER	5	1294086	C	T	19	19	0.5	10	0	0	38	10	0.003486	Inf	1	5.1295228.C.T
HPAC_PANCREAS	5	1255520	G	A	56	41	0.42268	25	1	0.0384615	97	26	0.000116	18.3036	1	wildtype
HSC3_UPPER_AERODIGESTIVE_TRACT	5	1255520	G	A	37	37	0.5	0	44	1	74	44	0	Inf	1	5.1295228.C.T
HSC3_UPPER_AERODIGESTIVE_TRACT	5	1294086	C	T	22	32	0.592593	10	0	0	54	10	0.000852	Inf	1	5.1295228.C.T
HT115_LARGE_INTESTINE	5	1294086	C	T	16	8	0.333333	22	1	0.0434783	24	23	0.022609	11	1	wildtype
HT1376_URINARY_TRACT	5	1294086	C	T	35	14	0.285714	0	19	1	49	19	0	Inf	1	5.1295228.C.T
HUTU80_SMALL_INTESTINE	5	1253744	G	A	18	13	0.419355	42	40	0.487805	31	82	0.53476	0.758333	0	wildtype
HUTU80_SMALL_INTESTINE	5	1294086	C	T	21	26	0.553191	29	19	0.395833	47	48	0.152335	1.88972	0	wildtype
IGROV1_OVARY	5	1253744	G	A	19	18	0.486486	0	14	1	37	14	0.000675	Inf	1	wildtype
IGROV1_OVARY	5	1254594	C	T	19	23	0.547619	1	14	0.933333	42	15	0.010163	11.5652	1	wildtype
IM95_STOMACH	5	1294086	C	T	25	16	0.390244	33	0	0	41	33	2.2e-05	Inf	1	wildtype
JHH7_LIVER	5	1294086	C	T	34	50	0.595238	40	0	0	84	40	0	Inf	1	5.1295228.C.T
KE39_STOMACH	5	1255520	G	A	23	37	0.616667	0	15	1	60	15	0.003444	Inf	1	wildtype
KMS11_HAEMATOPOIETIC_AND_LYMPHOID_TISSUE	5	1294086	C	T	15	26	0.634146	11	0	0	41	11	0.000256	Inf	1	wildtype
KU1919_URINARY_TRACT	5	1294086	C	T	24	21	0.466667	6	5	0.454545	45	11	1	1.05	0	wildtype
LC1F_LUNG	5	1255520	G	A	39	22	0.360656	9	2	0.181818	61	11	0.315841	2.53846	0	wildtype
LN18_CENTRAL_NERVOUS_SYSTEM	5	1294086	C	T	12	29	0.707317	22	0	0	41	22	0	Inf	1	wildtype
LOXIMVI_SKIN	5	1253744	G	A	15	21	0.583333	0	44	1	36	44	1e-06	Inf	1	5.1295228.C.T
LOXIMVI_SKIN	5	1294086	G	A	11	10	0.47619	0	21	1	21	21	1e-06	Inf	1	5.1295228.C.T
LS513_LARGE_INTESTINE	5	1294086	C	T	18	9	0.333333	31	0	0	27	31	0.00044	Inf	1	wildtype
LU99_LUNG	5	1294086	C	T	17	29	0.630435	1	8	0.888889	46	9	0.244138	4.68966	0	wildtype
MFE296_ENDOMETRIUM	5	1253744	G	A	21	35	0.625	8	1	0.111111	56	9	0.008092	13.3333	1	wildtype
MKN45_STOMACH	5	1294086	C	T	28	46	0.621622	8	12	0.6	74	20	1	0.913043	0	wildtype
MM1S_HAEMATOPOIETIC_AND_LYMPHOID_TISSUE	5	1253744	G	A	12	29	0.707317	37	2	0.0512821	41	39	0	44.7083	1	wildtype
MM1S_HAEMATOPOIETIC_AND_LYMPHOID_TISSUE	5	1294467	G	A	16	16	0.5	1	25	0.961538	32	26	0.000102	25	1	wildtype
MONOMAC1_HAEMATOPOIETIC_AND_LYMPHOID_TISSUE	5	1253918	C	T	13	21	0.617647	28	25	0.471698	34	53	0.196111	1.80923	0	wildtype
MONOMAC1_HAEMATOPOIETIC_AND_LYMPHOID_TISSUE	5	1294086	C	T	15	19	0.558824	5	8	0.615385	34	13	1	1.26316	0	wildtype
MV411_HAEMATOPOIETIC_AND_LYMPHOID_TISSUE	5	1255520	G	A	13	11	0.458333	0	23	1	24	23	2.6e-05	Inf	1	wildtype
NCIH1355_LUNG	5	1255520	G	A	17	31	0.645833	37	20	0.350877	48	57	0.00333	3.37353	0	wildtype
NCIH1435_LUNG	5	1294086	C	T	19	53	0.736111	11	0	0	72	11	3e-06	Inf	1	5.1295228.C.A
NCIH1618_LUNG	5	1253744	G	A	42	22	0.34375	5	4	0.444444	64	9	0.712432	0.654762	0	wildtype
NCIH1693_LUNG	5	1253744	G	A	21	33	0.611111	6	23	0.793103	54	29	0.139761	2.43939	0	wildtype
NCIH1693_LUNG	5	1294086	C	T	35	24	0.40678	19	6	0.24	59	25	0.213065	2.17143	0	wildtype
NCIH1703_LUNG	5	1294086	C	T	23	44	0.656716	21	11	0.34375	67	32	0.004789	3.65217	0	wildtype
NCIH1792_LUNG	5	1253744	G	A	25	13	0.342105	26	11	0.297297	38	37	0.805438	1.22909	0	wildtype
NCIH1869_LUNG	5	1253744	G	A	39	35	0.472973	66	8	0.108108	74	74	1e-06	7.40385	0	wildtype
NCIH1930_LUNG	5	1253638	G	A	54	25	0.316456	48	10	0.172414	79	58	0.0742156	2.22222	0	wildtype
NCIH196_LUNG	5	1294086	C	T	77	54	0.412214	15	0	0	131	15	0.00107	Inf	1	wildtype
NCIH1963_LUNG	5	1253744	G	A	23	16	0.410256	17	3	0.15	39	20	0.075648	3.94203	0	wildtype
NCIH2030_LUNG	5	1253744	G	A	30	20	0.4	15	5	0.25	50	20	0.28041	2	0	wildtype
NCIH2066_LUNG	5	1255520	G	A	70	34	0.326923	20	3	0.130435	104	23	0.076656	3.2381	0	wildtype
NCIH209_LUNG	5	1294166	C	T	15	41	0.732143	12	16	0.571429	56	28	0.147253	0.487805	0	wildtype
NCIH2122_LUNG	5	1255520	G	A	30	40	0.571429	0	8	1	70	8	0.020511	Inf	1	wildtype
NCIH2170_LUNG	5	1294086	C	T	33	22	0.4	9	1	0.1	55	10	0.083787	6	0	wildtype
NCIH2171_LUNG	5	1253744	G	A	29	43	0.597222	3	8	0.727273	72	11	0.517407	1.79845	0	wildtype
NCIH2171_LUNG	5	1255520	G	A	40	26	0.393939	15	4	0.210526	66	19	0.178716	2.4375	0	wildtype
NCIH358_LUNG	5	1255520	G	A	28	38	0.575758	0	8	1	66	8	0.021133	Inf	1	wildtype
NCIH460_LUNG	5	1253744	G	A	29	23	0.442308	33	6	0.153846	52	39	0.005844	4.36207	0	wildtype
NCIH69_LUNG	5	1253744	G	A	31	23	0.425926	15	11	0.423077	54	26	1	1.01173	0	wildtype
NCIH69_LUNG	5	1294086	C	T	26	36	0.580645	6	6	0.5	62	12	0.752426	0.722222	0	wildtype
NCIH889_LUNG	5	1253744	G	A	16	26	0.619048	7	18	0.72	42	25	0.438244	1.58242	0	wildtype
NCIH889_LUNG	5	1254594	C	T	27	49	0.644737	13	15	0.535714	76	28	0.366163	0.635793	0	wildtype
NCIN87_STOMACH	5	1253780	G	A	20	22	0.52381	0	18	1	42	18	0.000181711	Inf	1	wildtype
OCUM1_STOMACH	5	1294086	C	T	24	22	0.478261	2	7	0.777778	46	9	0.148522	3.81818	0	wildtype
ONS76_CENTRAL_NERVOUS_SYSTEM	5	1255520	G	A	38	40	0.512821	1	35	0.972222	78	36	0	33.25	1	5.1295228.C.T
ONS76_CENTRAL_NERVOUS_SYSTEM	5	1294086	C	T	18	19	0.513514	22	0	0	37	22	2.1e-05	Inf	1	5.1295228.C.T
OVK18_OVARY	5	1294086	C	T	13	20	0.606061	10	11	0.52381	33	21	0.584021	0.715	0	wildtype
OVSAHO_OVARY	5	1253591	G	A	34	28	0.451613	5	5	0.5	62	10	1	0.823529	0	wildtype
PANC1005_PANCREAS	5	1294086	C	T	17	14	0.451613	8	0	0	31	8	0.033666	Inf	1	wildtype
PATU8988T_PANCREAS	5	1254594	C	T	15	35	0.7	0	15	1	50	15	0.014369	Inf	1	wildtype
REC1_HAEMATOPOIETIC_AND_LYMPHOID_TISSUE	5	1253744	G	A	23	21	0.477273	31	28	0.474576	44	59	1	1.01087	0	wildtype
RPMI8226_HAEMATOPOIETIC_AND_LYMPHOID_TISSUE	5	1294086	C	T	26	20	0.434783	3	41	0.931818	46	44	0	17.7667	1	wildtype
SCABER_URINARY_TRACT	5	1253744	G	A	16	21	0.567568	0	27	1	37	27	2.8e-05	Inf	1	5.1295228.C.T
SHP77_LUNG	5	1255520	G	A	61	39	0.39	16	30	0.652174	100	46	0.004207	2.93269	0	wildtype
SHP77_LUNG	5	1294086	C	T	55	27	0.329268	1	20	0.952381	82	21	0	40.7407	0	wildtype
SKCO1_LARGE_INTESTINE	5	1255520	G	A	32	22	0.407407	4	6	0.6	54	10	0.311569	2.18182	0	wildtype
SKHEP1_LIVER	5	1294086	C	T	30	16	0.347826	5	4	0.444444	46	9	0.708983	0.666667	0	wildtype
SKUT1_SOFT_TISSUE	5	1253918	C	T	10	16	0.615385	1	7	0.875	26	8	0.227464	4.375	0	wildtype
SNU1_STOMACH	5	1294086	C	T	18	17	0.485714	0	16	1	35	16	0.000275	Inf	1	wildtype
SNU407_LARGE_INTESTINE	5	1255520	G	A	19	18	0.486486	8	11	0.578947	37	19	0.579974	1.45139	0	wildtype
SNU423_LIVER	5	1294086	C	T	17	31	0.645833	0	8	1	48	8	0.09013	Inf	1	5.1295228.C.T
SNU449_LIVER	5	1255520	G	A	14	18	0.5625	7	9	0.5625	32	16	1	1	0	wildtype
SNU475_LIVER	5	1294086	C	T	13	33	0.717391	0	11	1	46	11	0.053025	Inf	1	5.1295228.C.T
T24_URINARY_TRACT	5	1294086	C	T	31	17	0.354167	14	0	0	48	14	0.006866	Inf	1	5.1295228.C.T
UACC257_SKIN	5	1253744	G	A	15	21	0.583333	0	28	1	36	28	4.4e-05	Inf	1	5.1295250.C.T
