# Supplementary material for: TERT promoter mutations and monoallelic activation of TERT in cancer
Source: Oncogenesis. 2015 Dec 14;4(12):e176–. doi: 10.1038/oncsis.2015.39 (PMC4688396; doi:10.1038/oncsis.2015.39)
Supplement: Supplementary Table 2 [file oncsis201539x7.xlsx]

## Sheet: TERT_Table1A.txt
CCLE_ID	Cell Line Name	Lineage	Classical Promoter Mutations
RKN_SOFT_TISSUE	RKN	ovary	5.1295161.A.C
COLO829_SKIN	COLO 829	melanoma	5.1295228-1295229.CC.TT
5637_URINARY_TRACT	5637	urinary_tract	5.1295228.C.T
786O_KIDNEY	786-O	kidney	5.1295228.C.T
A101D_SKIN	A101D	melanoma	5.1295228.C.T
A2058_SKIN	A2058	melanoma	5.1295228.C.T
BFTC909_KIDNEY	BFTC-909	kidney	5.1295228.C.T
CAL27_UPPER_AERODIGESTIVE_TRACT	CAL 27	upper_aerodigestive	5.1295228.C.T
CALU1_LUNG	Calu-1	lung_NSC	5.1295228.C.T
DAOY_CENTRAL_NERVOUS_SYSTEM	Daoy	medulloblastoma	5.1295228.C.T
GAMG_CENTRAL_NERVOUS_SYSTEM	GAMG	glioma	5.1295228.C.T
GB1_CENTRAL_NERVOUS_SYSTEM	GB-1	glioma	5.1295228.C.T
GI1_CENTRAL_NERVOUS_SYSTEM	GI-1	glioma	5.1295228.C.T
H4_CENTRAL_NERVOUS_SYSTEM	H4	glioma	5.1295228.C.T
HSC3_UPPER_AERODIGESTIVE_TRACT	HSC-3	upper_aerodigestive	5.1295228.C.T
HT1376_URINARY_TRACT	HT-1376	urinary_tract	5.1295228.C.T
HT144_SKIN	HT-144	melanoma	5.1295228.C.T
HEPG2_LIVER	Hep G2	liver	5.1295228.C.T
HS294T_SKIN	Hs 294T	melanoma	5.1295228.C.T
IGR39_SKIN	IGR-39	melanoma	5.1295228.C.T
JHH7_LIVER	JHH-7	liver	5.1295228.C.T
KALS1_CENTRAL_NERVOUS_SYSTEM	KALS-1	glioma	5.1295228.C.T
KNS81_CENTRAL_NERVOUS_SYSTEM	KNS-81	glioma	5.1295228.C.T
LN229_CENTRAL_NERVOUS_SYSTEM	LN-229	glioma	5.1295228.C.T
LOXIMVI_SKIN	LOX IMVI	melanoma	5.1295228.C.T
MDAMB231_BREAST	MDA-MB-231	breast	5.1295228.C.T
NCIH2052_PLEURA	NCI-H2052	mesothelioma	5.1295228.C.T
ONS76_CENTRAL_NERVOUS_SYSTEM	ONS-76	medulloblastoma	5.1295228.C.T
OSRC2_KIDNEY	OS-RC-2	kidney	5.1295228.C.T
RMGI_OVARY	RMG-I	ovary	5.1295228.C.T
RT112_URINARY_TRACT	RT-112	urinary_tract	5.1295228.C.T
SCABER_URINARY_TRACT	SCaBER	urinary_tract	5.1295228.C.T
SF295_CENTRAL_NERVOUS_SYSTEM	SF-295	glioma	5.1295228.C.T
SH10TC_STOMACH	SH-10-TC	stomach	5.1295228.C.T
SKMEL24_SKIN	SK-MEL-24	melanoma	5.1295228.C.T
SKMEL30_SKIN	SK-MEL-30	melanoma	5.1295228.C.T
SNU387_LIVER	SNU-387	liver	5.1295228.C.T
SNU423_LIVER	SNU-423	liver	5.1295228.C.T
SNU475_LIVER	SNU-475	liver	5.1295228.C.T
SW579_THYROID	SW579	thyroid	5.1295228.C.T
SW1783_CENTRAL_NERVOUS_SYSTEM	SW 1783	glioma	5.1295228.C.T
T24_URINARY_TRACT	T24	urinary_tract	5.1295228.C.T
U251MG_CENTRAL_NERVOUS_SYSTEM	U-251 MG	glioma	5.1295228.C.T
U87MG_CENTRAL_NERVOUS_SYSTEM	U-87 MG	glioma	5.1295228.C.T
VMCUB1_URINARY_TRACT	VM-CUB1	urinary_tract	5.1295228.C.T
HCC44_LUNG	HCC-44	lung_NSC	5.1295228.C.A
NCIH1435_LUNG	NCI-H1435	lung_NSC	5.1295228.C.A
ES2_OVARY	ES-2	ovary	5.1295242-1295243.CC.TT
G361_SKIN	G-361	melanoma	5.1295242-1295243.CC.TT
HS944T_SKIN	Hs 944.T	melanoma	5.1295242-1295243.CC.TT
RPMI7951_SKIN	RPMI-7951	melanoma	5.1295242-1295243.CC.TT
SKMEL5_SKIN	SK-MEL-5	melanoma	5.1295242-1295243.CC.TT
8305C_THYROID	8305C	thyroid	5.1295250.C.T
A375_SKIN	A-375	melanoma	5.1295250.C.T
COLO741_SKIN	COLO 741	melanoma	5.1295250.C.T
KYSE410_OESOPHAGUS	KYSE-410	esophagus	5.1295250.C.T
RVH421_SKIN	RVH-421	melanoma	5.1295250.C.T
SKMEL2_SKIN	SK-MEL-2	melanoma	5.1295250.C.T
UACC257_SKIN	UACC-257	melanoma	5.1295250.C.T
WM2664_SKIN	WM-266-4	melanoma	5.1295250.C.T
HCC1833_LUNG	HCC-1833	lung_NSC	undefined due to insufficient sequencing coverage
HCC1428_BREAST	HCC1428	breast	undefined due to insufficient sequencing coverage
JHUEM1_ENDOMETRIUM	JHUEM-1	endometrium	undefined due to insufficient sequencing coverage
LK2_LUNG	LK-2	lung_NSC	undefined due to insufficient sequencing coverage
MDAMB361_BREAST	MDA-MB-361	breast	undefined due to insufficient sequencing coverage
NCIH1105_LUNG	NCI-H1105	lung_small_cell	undefined due to insufficient sequencing coverage
NCIH1436_LUNG	NCI-H1436	lung_small_cell	undefined due to insufficient sequencing coverage
NCIH211_LUNG	NCI-H211	lung_small_cell	undefined due to insufficient sequencing coverage
NCIH23_LUNG	NCI-H23	lung_NSC	undefined due to insufficient sequencing coverage
OVCAR4_OVARY	OVCAR-4	ovary	undefined due to insufficient sequencing coverage
SCLC21H_LUNG	SCLC-21H	lung_small_cell	undefined due to insufficient sequencing coverage
SUIT2_PANCREAS	SUIT-2	pancreas	undefined due to insufficient sequencing coverage
UACC893_BREAST	UACC-893	breast	undefined due to insufficient sequencing coverage
22RV1_PROSTATE	22Rv1	prostate	wildtype
2313287_STOMACH	23132/87	stomach	wildtype
59M_OVARY	59M	ovary	wildtype
769P_KIDNEY	769-P	kidney	wildtype
A204_SOFT_TISSUE	A-204	soft_tissue	wildtype
A704_KIDNEY	A-704	kidney	wildtype
A2780_OVARY	A2780	ovary	wildtype
A3KAW_HAEMATOPOIETIC_AND_LYMPHOID_TISSUE	A3/KAW	lymphoma_DLBCL	wildtype
A549_LUNG	A549	lung_NSC	wildtype
ABC1_LUNG	ABC-1	lung_NSC	wildtype
ACHN_KIDNEY	ACHN	kidney	wildtype
AGS_STOMACH	AGS	stomach	wildtype
AN3CA_ENDOMETRIUM	AN3 CA	endometrium	wildtype
AU565_BREAST	AU565	breast	wildtype
BT20_BREAST	BT-20	breast	wildtype
BT474_BREAST	BT-474	breast	wildtype
BT483_BREAST	BT-483	breast	wildtype
C2BBE1_LARGE_INTESTINE	C2BBe1	colorectal	wildtype
CAL120_BREAST	CAL-120	breast	wildtype
CAL51_BREAST	CAL-51	breast	wildtype
CAL54_KIDNEY	CAL-54	kidney	wildtype
CAL851_BREAST	CAL-85-1	breast	wildtype
CAMA1_BREAST	CAMA-1	breast	wildtype
CAS1_CENTRAL_NERVOUS_SYSTEM	CAS-1	glioma	wildtype
CCK81_LARGE_INTESTINE	CCK-81	colorectal	wildtype
CHP212_AUTONOMIC_GANGLIA	CHP-212	neuroblastoma	wildtype
COLO201_LARGE_INTESTINE	COLO 201	colorectal	wildtype
COLO668_LUNG	COLO 668	lung_small_cell	wildtype
CORL23_LUNG	COR-L23	lung_NSC	wildtype
CORL24_LUNG	COR-L24	lung_small_cell	wildtype
CORL279_LUNG	COR-L279	lung_small_cell	wildtype
CORL311_LUNG	COR-L311	lung_small_cell	wildtype
CORL88_LUNG	COR-L88	lung_small_cell	wildtype
COV362_OVARY	COV362	ovary	wildtype
COV644_OVARY	COV644	ovary	wildtype
CAKI1_KIDNEY	Caki-1	kidney	wildtype
CALU6_LUNG	Calu-6	lung_NSC	wildtype
CAOV3_OVARY	Caov-3	ovary	wildtype
CAPAN1_PANCREAS	Capan-1	pancreas	wildtype
CHAGOK1_LUNG	ChaGo-K-1	lung_NSC	wildtype
DANG_PANCREAS	DAN-G	pancreas	wildtype
DB_HAEMATOPOIETIC_AND_LYMPHOID_TISSUE	DB	lymphoma_DLBCL	wildtype
DMS114_LUNG	DMS 114	lung_small_cell	wildtype
DMS153_LUNG	DMS 153	lung_small_cell	wildtype
DMS273_LUNG	DMS 273	lung_small_cell	wildtype
DMS454_LUNG	DMS 454	lung_small_cell	wildtype
DMS53_LUNG	DMS 53	lung_small_cell	wildtype
DMS79_LUNG	DMS 79	lung_small_cell	wildtype
DU4475_BREAST	DU4475	breast	wildtype
DU145_PROSTATE	DU 145	prostate	wildtype
DETROIT562_UPPER_AERODIGESTIVE_TRACT	Detroit 562	upper_aerodigestive	wildtype
EBC1_LUNG	EBC-1	lung_NSC	wildtype
EFM19_BREAST	EFM-19	breast	wildtype
EFM192A_BREAST	EFM-192A	breast	wildtype
EFO21_OVARY	EFO-21	ovary	wildtype
EFO27_OVARY	EFO-27	ovary	wildtype
EOL1_HAEMATOPOIETIC_AND_LYMPHOID_TISSUE	EOL-1	AML	wildtype
ESS1_ENDOMETRIUM	ESS-1	endometrium	wildtype
FUOV1_OVARY	FU-OV-1	ovary	wildtype
FU97_STOMACH	FU97	stomach	wildtype
FADU_UPPER_AERODIGESTIVE_TRACT	FaDu	upper_aerodigestive	wildtype
G401_SOFT_TISSUE	G-401	soft_tissue	wildtype
G402_SOFT_TISSUE	G-402	soft_tissue	wildtype
GCIY_STOMACH	GCIY	stomach	wildtype
GP2D_LARGE_INTESTINE	GP2d	colorectal	wildtype
HARA_LUNG	HARA	lung_NSC	wildtype
HCC15_LUNG	HCC-15	lung_NSC	wildtype
HCC33_LUNG	HCC-33	lung_small_cell	wildtype
HCC95_LUNG	HCC-95	lung_NSC	wildtype
HCC1187_BREAST	HCC1187	breast	wildtype
HCC1419_BREAST	HCC1419	breast	wildtype
HCC1500_BREAST	HCC1500	breast	wildtype
HCC1569_BREAST	HCC1569	breast	wildtype
HCC1599_BREAST	HCC1599	breast	wildtype
HCC1937_BREAST	HCC1937	breast	wildtype
HCC1954_BREAST	HCC1954	breast	wildtype
HCC202_BREAST	HCC202	breast	wildtype
HCC2157_BREAST	HCC2157	breast	wildtype
HCC38_BREAST	HCC38	breast	wildtype
HCC70_BREAST	HCC70	breast	wildtype
HCC827_LUNG	HCC827	lung_NSC	wildtype
HCT15_LARGE_INTESTINE	HCT-15	colorectal	wildtype
HCT116_LARGE_INTESTINE	HCT 116	colorectal	wildtype
HDQP1_BREAST	HDQ-P1	breast	wildtype
HEC1A_ENDOMETRIUM	HEC-1-A	endometrium	wildtype
HEL9217_HAEMATOPOIETIC_AND_LYMPHOID_TISSUE	HEL 92.1.7	AML	wildtype
HGC27_STOMACH	HGC-27	stomach	wildtype
HPAC_PANCREAS	HPAC	pancreas	wildtype
HT29_LARGE_INTESTINE	HT-29	colorectal	wildtype
HT115_LARGE_INTESTINE	HT115	colorectal	wildtype
HS746T_STOMACH	Hs 746T	stomach	wildtype
HUTU80_SMALL_INTESTINE	HuTu 80	other	wildtype
IGROV1_OVARY	IGROV1	ovary	wildtype
IM95_STOMACH	IM95	stomach	wildtype
ISHIKAWAHERAKLIO02ER_ENDOMETRIUM	Ishikawa (Heraklio) 02 ER-	endometrium	wildtype
JHH1_LIVER	JHH-1	liver	wildtype
JHOS2_OVARY	JHOS-2	ovary	wildtype
KARPAS299_HAEMATOPOIETIC_AND_LYMPHOID_TISSUE	KARPAS-299	T-cell_lymphoma_other	wildtype
KATOIII_STOMACH	KATO III	stomach	wildtype
KE39_STOMACH	KE-39	stomach	wildtype
KLE_ENDOMETRIUM	KLE	endometrium	wildtype
KM12_LARGE_INTESTINE	KM12	colorectal	wildtype
KMS11_HAEMATOPOIETIC_AND_LYMPHOID_TISSUE	KMS-11	multiple_myeloma	wildtype
KNS62_LUNG	KNS-62	lung_NSC	wildtype
KU1919_URINARY_TRACT	KU-19-19	urinary_tract	wildtype
KYM1_SOFT_TISSUE	KYM-1	soft_tissue	wildtype
KYSE180_OESOPHAGUS	KYSE-180	esophagus	wildtype
KYSE30_OESOPHAGUS	KYSE-30	esophagus	wildtype
KYSE450_OESOPHAGUS	KYSE-450	esophagus	wildtype
KYSE520_OESOPHAGUS	KYSE-520	esophagus	wildtype
KYSE70_OESOPHAGUS	KYSE-70	esophagus	wildtype
LAMA84_HAEMATOPOIETIC_AND_LYMPHOID_TISSUE	LAMA-84	CML	wildtype
LC1F_LUNG	LC-1F	lung_NSC	wildtype
LN18_CENTRAL_NERVOUS_SYSTEM	LN-18	glioma	wildtype
LS411N_LARGE_INTESTINE	LS411N	colorectal	wildtype
LS513_LARGE_INTESTINE	LS513	colorectal	wildtype
LS180_LARGE_INTESTINE	LS 180	colorectal	wildtype
LU99_LUNG	LU99	lung_NSC	wildtype
LOVO_LARGE_INTESTINE	LoVo	colorectal	wildtype
MCF7_BREAST	MCF7	breast	wildtype
MDAMB134VI_BREAST	MDA-MB-134-VI	breast	wildtype
MDAMB157_BREAST	MDA-MB-157	breast	wildtype
MDAMB175VII_BREAST	MDA-MB-175-VII	breast	wildtype
MDAMB453_BREAST	MDA-MB-453	breast	wildtype
MFE280_ENDOMETRIUM	MFE-280	endometrium	wildtype
MFE296_ENDOMETRIUM	MFE-296	endometrium	wildtype
MFE319_ENDOMETRIUM	MFE-319	endometrium	wildtype
MIAPACA2_PANCREAS	MIA PaCa-2	pancreas	wildtype
MKN45_STOMACH	MKN-45	stomach	wildtype
MKN1_STOMACH	MKN1	stomach	wildtype
MKN7_STOMACH	MKN7	stomach	wildtype
MKN74_STOMACH	MKN74	stomach	wildtype
MM1S_HAEMATOPOIETIC_AND_LYMPHOID_TISSUE	MM1-S	multiple_myeloma	wildtype
MONOMAC1_HAEMATOPOIETIC_AND_LYMPHOID_TISSUE	MONO-MAC-1	AML	wildtype
MSTO211H_PLEURA	MSTO-211H	mesothelioma	wildtype
MV411_HAEMATOPOIETIC_AND_LYMPHOID_TISSUE	MV-4-11	AML	wildtype
NCIH1048_LUNG	NCI-H1048	lung_small_cell	wildtype
NCIH1092_LUNG	NCI-H1092	lung_small_cell	wildtype
NCIH1184_LUNG	NCI-H1184	lung_small_cell	wildtype
NCIH1299_LUNG	NCI-H1299	lung_NSC	wildtype
NCIH1339_LUNG	NCI-H1339	lung_small_cell	wildtype
NCIH1341_LUNG	NCI-H1341	lung_small_cell	wildtype
NCIH1355_LUNG	NCI-H1355	lung_NSC	wildtype
NCIH1437_LUNG	NCI-H1437	lung_NSC	wildtype
NCIH146_LUNG	NCI-H146	lung_small_cell	wildtype
NCIH1618_LUNG	NCI-H1618	lung_small_cell	wildtype
NCIH1650_LUNG	NCI-H1650	lung_NSC	wildtype
NCIH1651_LUNG	NCI-H1651	lung_NSC	wildtype
NCIH1666_LUNG	NCI-H1666	lung_NSC	wildtype
NCIH1693_LUNG	NCI-H1693	lung_NSC	wildtype
NCIH1694_LUNG	NCI-H1694	lung_small_cell	wildtype
NCIH1703_LUNG	NCI-H1703	lung_NSC	wildtype
NCIH1792_LUNG	NCI-H1792	lung_NSC	wildtype
NCIH1793_LUNG	NCI-H1793	lung_NSC	wildtype
NCIH1836_LUNG	NCI-H1836	lung_small_cell	wildtype
NCIH1869_LUNG	NCI-H1869	lung_NSC	wildtype
NCIH1876_LUNG	NCI-H1876	lung_small_cell	wildtype
NCIH1930_LUNG	NCI-H1930	lung_small_cell	wildtype
NCIH196_LUNG	NCI-H196	lung_small_cell	wildtype
NCIH1963_LUNG	NCI-H1963	lung_small_cell	wildtype
NCIH1975_LUNG	NCI-H1975	lung_NSC	wildtype
NCIH2029_LUNG	NCI-H2029	lung_small_cell	wildtype
NCIH2030_LUNG	NCI-H2030	lung_NSC	wildtype
NCIH2066_LUNG	NCI-H2066	lung_small_cell	wildtype
NCIH2081_LUNG	NCI-H2081	lung_small_cell	wildtype
NCIH209_LUNG	NCI-H209	lung_small_cell	wildtype
NCIH2122_LUNG	NCI-H2122	lung_NSC	wildtype
NCIH2170_LUNG	NCI-H2170	lung_NSC	wildtype
NCIH2171_LUNG	NCI-H2171	lung_small_cell	wildtype
NCIH2196_LUNG	NCI-H2196	lung_small_cell	wildtype
NCIH2227_LUNG	NCI-H2227	lung_small_cell	wildtype
NCIH2228_LUNG	NCI-H2228	lung_NSC	wildtype
NCIH226_LUNG	NCI-H226	lung_NSC	wildtype
NCIH2286_LUNG	NCI-H2286	lung_small_cell	wildtype
NCIH3255_LUNG	NCI-H3255	lung_NSC	wildtype
NCIH358_LUNG	NCI-H358	lung_NSC	wildtype
NCIH446_LUNG	NCI-H446	lung_small_cell	wildtype
NCIH460_LUNG	NCI-H460	lung_NSC	wildtype
NCIH508_LARGE_INTESTINE	NCI-H508	colorectal	wildtype
NCIH510_LUNG	NCI-H510	lung_small_cell	wildtype
NCIH520_LUNG	NCI-H520	lung_NSC	wildtype
NCIH522_LUNG	NCI-H522	lung_NSC	wildtype
NCIH524_LUNG	NCI-H524	lung_small_cell	wildtype
NCIH526_LUNG	NCI-H526	lung_small_cell	wildtype
NCIH596_LUNG	NCI-H596	lung_NSC	wildtype
NCIH650_LUNG	NCI-H650	lung_NSC	wildtype
NCIH661_LUNG	NCI-H661	lung_NSC	wildtype
NCIH69_LUNG	NCI-H69	lung_small_cell	wildtype
NCIH747_LARGE_INTESTINE	NCI-H747	colorectal	wildtype
NCIH82_LUNG	NCI-H82	lung_small_cell	wildtype
NCIH838_LUNG	NCI-H838	lung_NSC	wildtype
NCIH841_LUNG	NCI-H841	lung_small_cell	wildtype
NCIH889_LUNG	NCI-H889	lung_small_cell	wildtype
NCIN87_STOMACH	NCI-N87	stomach	wildtype
NIHOVCAR3_OVARY	NIH:OVCAR-3	ovary	wildtype
NUGC3_STOMACH	NUGC-3	stomach	wildtype
NUGC4_STOMACH	NUGC-4	stomach	wildtype
OAW42_OVARY	OAW42	ovary	wildtype
OCUM1_STOMACH	OCUM-1	stomach	wildtype
OE19_OESOPHAGUS	OE19	esophagus	wildtype
OPM2_HAEMATOPOIETIC_AND_LYMPHOID_TISSUE	OPM-2	multiple_myeloma	wildtype
OV90_OVARY	OV-90	ovary	wildtype
OV56_OVARY	OV56	ovary	wildtype
OV7_OVARY	OV7	ovary	wildtype
OVCAR8_OVARY	OVCAR-8	ovary	wildtype
OVK18_OVARY	OVK18	ovary	wildtype
OVSAHO_OVARY	OVSAHO	ovary	wildtype
PATU8988T_PANCREAS	PA-TU-8988T	pancreas	wildtype
PANC1_PANCREAS	PANC-1	pancreas	wildtype
PC14_LUNG	PC-14	lung_NSC	wildtype
PC3_PROSTATE	PC-3	prostate	wildtype
PLCPRF5_LIVER	PLC/PRF/5	liver	wildtype
PANC0327_PANCREAS	Panc 03.27	pancreas	wildtype
PANC1005_PANCREAS	Panc 10.05	pancreas	wildtype
QGP1_PANCREAS	QGP-1	pancreas	wildtype
REC1_HAEMATOPOIETIC_AND_LYMPHOID_TISSUE	REC-1	B-cell_lymphoma_other	wildtype
RERFGC1B_STOMACH	RERF-GC-1B	stomach	wildtype
RERFLCMS_LUNG	RERF-LC-MS	lung_NSC	wildtype
RKO_LARGE_INTESTINE	RKO	colorectal	wildtype
RL952_ENDOMETRIUM	RL95-2	endometrium	wildtype
RPMI8226_HAEMATOPOIETIC_AND_LYMPHOID_TISSUE	RPMI 8226	multiple_myeloma	wildtype
SBC5_LUNG	SBC-5	lung_small_cell	wildtype
SCC25_UPPER_AERODIGESTIVE_TRACT	SCC-25	upper_aerodigestive	wildtype
SCC4_UPPER_AERODIGESTIVE_TRACT	SCC-4	upper_aerodigestive	wildtype
SHP77_LUNG	SHP-77	lung_small_cell	wildtype
SKCO1_LARGE_INTESTINE	SK-CO-1	colorectal	wildtype
SKHEP1_LIVER	SK-HEP-1	liver	wildtype
SKLMS1_SOFT_TISSUE	SK-LMS-1	soft_tissue	wildtype
SKLU1_LUNG	SK-LU-1	lung_NSC	wildtype
SKMES1_LUNG	SK-MES-1	lung_NSC	wildtype
SKNAS_AUTONOMIC_GANGLIA	SK-N-AS	neuroblastoma	wildtype
SKOV3_OVARY	SK-OV-3	ovary	wildtype
SKUT1_SOFT_TISSUE	SK-UT-1	soft_tissue	wildtype
SNGM_ENDOMETRIUM	SNG-M	endometrium	wildtype
SNU1_STOMACH	SNU-1	stomach	wildtype
SNU119_OVARY	SNU-119	ovary	wildtype
SNU16_STOMACH	SNU-16	stomach	wildtype
SNU182_LIVER	SNU-182	liver	wildtype
SNU407_LARGE_INTESTINE	SNU-407	colorectal	wildtype
SNU449_LIVER	SNU-449	liver	wildtype
SNUC2A_LARGE_INTESTINE	SNU-C2A	colorectal	wildtype
SW48_LARGE_INTESTINE	SW48	colorectal	wildtype
SW480_LARGE_INTESTINE	SW480	colorectal	wildtype
SW948_LARGE_INTESTINE	SW948	colorectal	wildtype
SW1271_LUNG	SW 1271	lung_small_cell	wildtype
SW1990_PANCREAS	SW 1990	pancreas	wildtype
SW900_LUNG	SW 900	lung_NSC	wildtype
T47D_BREAST	T-47D	breast	wildtype
T84_LARGE_INTESTINE	T84	colorectal	wildtype
TE1_OESOPHAGUS	TE-1	esophagus	wildtype
TE11_OESOPHAGUS	TE-11	esophagus	wildtype
TE5_OESOPHAGUS	TE-5	esophagus	wildtype
THP1_HAEMATOPOIETIC_AND_LYMPHOID_TISSUE	THP-1	AML	wildtype
U2OS_BONE	U-2 OS	osteosarcoma	wildtype
UACC812_BREAST	UACC-812	breast	wildtype
ZR751_BREAST	ZR-75-1	breast	wildtype
